# Supplementary material for: Impact of the National Essential Public Health Service Package on Blood Pressure Control in Chinese People With Hypertension: Retrospective Population-Based Longitudinal Study
Source: JMIR Public Health Surveill. 2025 Feb 6;11:e65783. doi: 10.2196/65783 (PMC11825899; doi:10.2196/65783)
Supplement: Multimedia Appendix 1 [file publichealth-v11-e65783-s001.xlsx]

## Sheet: Sheet1
	SBP mean value			SBP control rate			DBP mean value			DBP control rate
	Estimate	95% CI	P value	Estimate	95% CI	P value	Estimate	95% CI	P value	Estimate	95% CI	P value
Age	0.24	0.237 ~ 0.242	<0.0001	-0.03	-0.031 ~ -0.030	<0.0001	-0.178	-0.180 ~ -0.177	<0.0001	0.027	0.0267 ~ 0.0273	<0.0001
Gender	0.12	0.08 ~0.17	<0.0001	-0.008	-0.013 ~ -0.003	<0.0001	-1.4	-1.43 ~ -1.37	<0.0001	0.232	0.226 ~ 0.238	<0.0001
BMI	0.123	0.118 ~ 0.129	<0.0001	-0.0087	-0.0094 ~ -0.0081	<0.0001	0.242	0.238 ~ 0.246	0.0117	-0.034	-0.035 ~ -0.033	<0.0001
Waist circumference	0.046	0.044 ~ 0.048	<0.0001	-0.0042	-0.0044 ~ -0.0040	<0.0001	0.087	0.086 ~ 0.089	<0.0001	-0.0131	-0.0134 ~ -0.0129	<0.0001
Exercise	0.099	0.084 ~ 0.115	<0.0001	-0.004	-0.006 ~ -0.002	<0.0001	0.056	0.047 ~ 0.066	<0.0001	-0.0024	-0.0028 ~ -0.0020	<0.0001
Alcohol drinking	0.81	0.78 ~ 0.83	<0.0001	-0.1	‘-0.103 ~ -0.095	<0.0001	0.96	0.94 ~ 0.98	<0.0001	-0.179	-0.183 ~ -0.175	<0.0001
Smoking	-0.44	-0.51 ~ -0.37	<0.0001	0.043	0.035 ~ 0.051	<0.0001	-0.82	-0.86 ~ -0.78	<0.0001	0.16	0.15 ~ 0.17	<0.0001
Fasting plasma glucose	0.53	0.51 ~ 0.55	<0.0001	-0.053	-0.055~ -0.051	<0.0001	0.166	0.156 ~ 0.175	<0.0001	-0.033	-0.035 ~ -0.031	<0.0001
Total cholesterol triglyceride	0.75	0.72 ~ 0.77	<0.0001	-0.07	-0.073 ~ -0.067	<0.0001	0.4	0.38 ~ 0.41	<0.0001	-0.07	-0.073 ~ -0.067	<0.0001
Low density lipoprotein	1.14	1.11 ~ 1.18	<0.0001	-0.1	-0.102 ~ -0.095	<0.0001	0.498	0.479 ~ 0.518	<0.0001	-0.095	-0.099 ~ -0.091	<0.0001
High density lipoprotein	0.26	0.22 ~ 0.29	<0.0001	-0.037	-0.044 ~ -0.029	<0.0001	-0.02	‘-0.04 ~ 0.01	0.01	-0.04	-0.01 ~ 0.006	0.01
Baseline SBP value	0.472	0.471 ~ 0.473	<0.0001	-0.0456	-0.0458 ~ -0.0454	<0.0001	0.131	0.130 ~ 0.132	<0.0001	-0.0253	-0.0255 ~ -0.0251	<0.0001
Baseline DBP values	0.385	0.383 ~ 0.387	<0.0001	-0.0319	-0.0322 ~ -0.0316	<0.0001	0.478	0.476 ~ 0.479	<0.0001	-0.0888	-0.0892 ~ -0.0884	<0.0001
Cardiovascular diseases	-0.32	-0.38 ~ -0.25	<0.0001	-0.039	-0.047 ~ -0.032	<0.0001	-1.01	-1.05 ~ -0.97	<0.0001	0.15	0.14 ~ 0.16	<0.0001
Renal diseases	1.29	1.23 ~ 1.35	<0.0001	-0.145	-0.152 ~ -0.138	<0.0001	-0.51	-0.55 ~ -0.48	<0.0001	0.039	0.031 ~ 0.047	<0.0001
Hypertension diagnosis duration	0.0141	0.0137 ~ 0.0146	<0.0001	-0.00131	-0.00136 ~ -0.00126	<0.0001	-0.004	-0.0043 ~ -0.0038	<0.0001	0.00064	0.00059~0.0007	<0.0001
