# Supplementary material for: Impact of the National Essential Public Health Service Package on Blood Pressure Control in Chinese People With Hypertension: Retrospective Population-Based Longitudinal Study
Source: JMIR Public Health Surveill. 2025 Feb 6;11:e65783. doi: 10.2196/65783 (PMC11825899; doi:10.2196/65783)
Supplement: Multimedia Appendix 2 [file publichealth-v11-e65783-s002.xlsx]

## Sheet: Sheet1
	SBP mean value			SBP control rate			DBP mean value			DBP control rate
	Estimate	95% CI	P value	Estimate	95% CI	P value	Estimate	95% CI	P value	Estimate	95% CI	P value
Age	0.104241	0.102 ~ 0.106	<0.0001	-0.022	-0.0224 ~- 0.0217	<0.0001	-0.0995	-0.100948 ~ -0.098141	<0.0001	0.0198	0.019468 ~ 0.020210	<0.0001
Gender	0.29208	0.25 ~ 0.34	<0.0001	-0.058	-0.064 ~ -0.051	<0.0001	-0.568	-0.594934 ~ -0.540308	<0.0001	0.0731	0.065665 ~ 0.080584	<0.0001
BMI	0.0204484	0.013 ~ 0.028	<0.0001	-0.000974	-0.002 ~ 0.00006	0.065	0.0491	0.044426 ~ 0.053873	0.0117	-0.00285	-0.004047 ~ -0.001661	<0.0001
Waist circumference	0.0234552	0.021 ~ 0.026	<0.0001	-0.00379	-0.0042 ~ -0.0034	<0.0001	0.0137	0.012064 ~ 0.015307	<0.0001	-0.00266	-0.003077 ~ -0.002238	<0.0001
Exercise	-0.0219787	-0.04 ~ -0.008	<0.0001	0.00754	0.006 ~ 0.009	<0.0001	0.077	0.068574 ~ 0.085479	<0.0001	-0.013	-0.015305 ~ -0.010668	<0.0001
Alcohol drinking	0.51073	0.48 ~ 0.54	<0.0001	-0.0866	-0.090 ~ -0.083	<0.0001	0.253	0.236649 ~ 0.269426	<0.0001	-0.0862	-0.090244 ~ -0.082148	<0.0001
Smoking	-0.591571	-0.64 ~ -0.54	<0.0001	0.0617	0.055 ~ 0.069	<0.0001	-0.224	-0.255312 ~ -0.192005	<0.0001	0.04	0.031752 ~ 0.048177	<0.0001
Fasting plasma glucose	0.351644	0.34 ~ 0.36	<0.0001	-0.0416	-0.043~ -0.04	<0.0001	0.141	0.134493 ~ 0.147956	<0.0001	-0.0293	-0.031059 ~ -0.027625	<0.0001
Total cholesterol triglyceride	0.0808997	0.06 ~ 0.101	<0.0001	-0.0122	-0.015~ -0.009	<0.0001	0.0281	0.015472 ~ 0.040794	<0.0001	-0.00183	-0.005073 ~ 0.001411	<0.0001
Low density lipoprotein	0.107778	0.08 ~ 0.14	<0.0001	-0.0137	-0.018 ~ -0.010	<0.0001	0.0457	0.028103 ~ 0.063206	<0.0001	-0.0203	-0.024897 ~ -0.015784	<0.0001
High density lipoprotein	-0.114323	-0.14 ~ -0.08	<0.0001	0.0164	0.009 ~ 0.024	<0.0001	-0.0347	-0.050821 ~ -0.018642	0.01	0.00537	-0.000377 ~ 0.011118	0.01
Baseline SBP value	0.338961	0.337 ~ 0.340	<0.0001	-0.0309	-0.0311 ~ -0.0307	<0.0001	-0.000237	-0.001014 ~ 0.000541	0.55	-0.0049	-0.005098 ~ -0.004704	<0.0001
Baseline DBP values	0.0103366	0.008 ~ 0.012	<0.0001	-0.0028	-0.0031 ~ -0.0025	<0.0001	0.346	0.344691 ~ 0.348017	<0.0001	-0.0583	-0.058701 ~ -0.057929	<0.0001
Cardiovascular diseases	-0.0333296	-0.08 ~ 0.01	<0.0001	-0.0437	-0.050 ~ -0.038	<0.0001	-0.347	-0.374651 ~ -0.319597	<0.0001	0.0257	0.018096 ~ 0.033309	<0.0001
Renal diseases	-0.241672	-0.28 ~ -0.20	<0.0001	0.0235	0.018 ~ 0.029	<0.0001	-0.244	-0.268620 ~ -0.219207	<0.0001	0.0364	0.029644 ~ 0.043126	<0.0001
Hypertension diagnosis duration	0.0004	0.0001 ~ 0.0007	<0.0001	0.000237	0.000197 ~ 0.000278	<0.0001	-0.000638	-0.000817 ~ -0.00046	<0.0001	0.000328	0.000278 ~ 0.000377	<0.0001
