# Supplementary material for: Impact of the National Essential Public Health Service Package on Blood Pressure Control in Chinese People With Hypertension: Retrospective Population-Based Longitudinal Study
Source: JMIR Public Health Surveill. 2025 Feb 6;11:e65783. doi: 10.2196/65783 (PMC11825899; doi:10.2196/65783)
Supplement: Multimedia Appendix 3 [file publichealth-v11-e65783-s003.xlsx]

## Sheet: Sheet1
	SBP mean value			SBP control rate			DBP mean value			DBP control rate
	Estimate	95% CI	P value	Estimate	95% CI	P value	Estimate	95% CI	P value	Estimate	95% CI	P value
Older age	-2.14	-2.15 ~ -2.12	<0.0001	0.2	0.197 ~ 0.201	<0.0001	-0.77	-0.78 ~ -.076	<0.0001	0.13	0.126 ~ 0.147	<0.0001
Younger age	-1.26	-1.28 ~ -1.24	<0.0001	0.154	0.151 ~ 0.158	<0.0001	-0.78	-0.79 ~ -0.76	<0.0001	0.15	0.147 ~ 0.154	<0.0001
Male	-1.46	-1.48~ -1.44	<0.0001	0.151	0.148 ~ 0.154	<0.0001	-0.7	-0.71 ~ -0.69	0.0117	0.153	0.149 ~ 0.156	<0.0001
Female	-1.93	-1.94 ~ -1.91	<0.0001	0.192	0.189 ~ 0.194	<0.0001	-0.74	-0.75 ~ -0.73	<0.0001	0.167	0.163 ~ 0.169	<0.0001
Cardiovascular diseases	-1.42	-1.45 ~ -1.40	<0.0001	0.142	0.140 ~ 0.145	<0.0001	-0.72	-0.74 ~ -0.70	<0.0001	0.142	0.137 ~ 0.148	<0.0001
Non-cardiovascular diseases	-1.95	-1.97 ~-1.94	<0.0001	0.196	0.194 ~ 0.198	<0.0001	-0.785	-0.794 ~ -0.777	<0.0001	0.174	0.172 ~ 0.177	<0.0001
